# Supplementary material for: Transcatheter aortic valve replacement- management of patients with significant coronary artery disease undergoing aortic valve interventions: surgical compared to catheter-based approaches in hybrid procedures
Source: BMC Cardiovasc Disord. 2019 May 14;19:108. doi: 10.1186/s12872-019-1087-2 (PMC6515676; doi:10.1186/s12872-019-1087-2)
Supplement: Supplementary file 4 — Figure S2. Kaplan-Meier analysis for A) mortality and B) any rehospitalisation TAVR+OP vs. MIDCAB. (ZIP 461 kb) [file 12872_2019_1087_MOESM4_ESM.zip]

Archive with 2 entries (2 files):
- Baumbach AS+CAD_20190403 Suppl 2A.tif
- Baumbach AS+CAD_20190403 Suppl 2B.tif
